# Supplementary material for: Determining the optimal frequency of SARS-CoV-2 regular asymptomatic testing: A randomized feasibility trial in a home care setting
Source: PLoS One. 2024 Jul 3;19(7):e0303344. doi: 10.1371/journal.pone.0303344 (PMC11221670; doi:10.1371/journal.pone.0303344)
Supplement: S1 Dataset — (XLSX) [file pone.0303344.s004.xlsx]

## Sheet: Tabelle1
participant no.	group	age	sex	visit number	employment status	number of persons in household	care work	different households	fear of infecting the patient	mask adherence	fear of infecting oneself	fear of infecting others	burden from tests	confidence in test performance	confidence in test results	infection in past	vaccination	vaccination desired	mandatory vaccination
1	1	57	1	1	1	2	2	1	1	1	2	4	5			2	1		2
1	1	57	1	2	1	2	2	1	2	2	3	2	2	3	4	2	1
1	1	57	1	3	1	2	2	1	1	1	7	5	1	2	1	2	1
1	1	57	1	4	1	2	2	1	2	1	6	2	2	3	2	2	1
1	1	57	1	5	1	2					2	2	2	3	2	2	1
1	1	57	1	6	1	2					1	1	2	2	2	2	1
1	1	57	1	7	1	2					2	2	2	2	1	2	1
1	1	57	1	8	1	2	2	1	2	2	4	2	2	3	2	2	1
2	3	52	2	1	1	2	2	1	1	1	6	6	2			2	1		1
2	3	52	2	2	1	2	2	1	1	1	3	2	1	1	1	2	1
2	3	52	2	3	1	2	2	1	1	1	5	4	1	1	1	2	1
2	3	52	2	4	1	2	2	1	1	1	5	5	1	1	1	2	1
2	3	52	2	5	1	2					3	4	1	1	1	2	1
2	3	52	2	6	1	2					5	3	1	1	1	2	1
2	3	52	2	7	1	2					3	6	1	1	1	2	1
2	3	52	2	8	1	2	2	1	1	1	4	4	1			2	1
3	2	61	1	1	3	3	1	1	1	1	1	2	1			2	2	1	2
3	2	61	1	2	3	3	1	1	1	1	1	1	1	1	1	2	2
3	2	61	1	3	3	3	1	1	1	1	1	1	1	1	1	2	2
3	2	61	1	4	3	3	1	1	2	1	1	1	1	1	1	2	2
3	2	61	1	5	3	3	1	1	2	2	1	1	1	1	1	2	2
3	2	61	1	6	3	3	1	1	2	2	2	1	1	1	1	2	2
3	2	61	1	7	3	3	1	1	2	2	1	1	1	1	1	2	2
3	2	61	1	8	3	3	1	1	2	2	1	1	1	1	1	2	2
5	3	50	2	1	2	1	1	1	1	2	1	1	2			2	2	1	2
5	3	50	2	2	2	1	1	1	1	2	1	3	4	1	1	2	2
5	3	50	2	3	2	1	2	1	2	2	3	2	3	1	1	2	1
5	3	50	2	4	2	1	2	1	2	2	1	1	3	1	1	2	1
5	3	50	2	5	2	1	2	1	2	2	2	2	2	1	1	2	1
5	3	50	2	6	2	1	2	1	2	1	2	2	2	1	1	2	1
5	3	50	2	7	2	1	2	1	2	2	2	2	2	1	1	2	1
5	3	50	2	8	2	1	2	1	2	2	2	1	2	1	1	2	1
6	1	57	2	1	1	2	2	1	1	1	3	4	1			2	2	1	1
6	1	57	2	2	1	2	2	1	1	1	2	3	2	2	1	2	2
6	1	57	2	3	1	2	2	1	1	1	2	3	2	2	1	2	2
6	1	57	2	4	1	2	2	1	1	1	2	2	2	2	1	2	2
6	1	57	2	5	1	2	2	1	1	1	5	3	2	2	1	2	1
6	1	57	2	6	1	2	2	1	1	1	2	2	2	2	1	2	1
6	1	57	2	7	1	2	2	1	1	1	3	5	2	2	1	2	1
6	1	57	2	8	1	2	2	1	1	1	6	5	2	2	1	2	1
7	2	50	2	1	1	3	2	1	1	2	5	7	3			2	2	1	1
7	2	50	2	2	1	3	2	1	1	2	7	7	1	2	1	2	2
7	2	50	2	3	1	3	2	1	1	2	7	7	1	1	1	2	2
7	2	50	2	4	1	3	2	1	2	2	7	7	2	3	1	2	2
7	2	50	2	5	1	3	2	1	1	2	6	7	2	1	1	2	2
7	2	50	2	6	1	3	2	1	1	2	6	3	1	1	1	2	2
7	2	50	2	7	1	3	2	1	2	2	5	6	1	1	1	2	2
7	2	50	2	8	1	3	2	1	1	2	7	7	1	1	1	2	2
8	2	53	2	1	1	2	2	1	1	1	7	7	2			2	2	1	3
8	2	53	2	2	1	2	2	1	1	1	7	7	1	2	1	2	2
8	2	53	2	3	1	2	2	1	1	1	7	7	1	1	1	2	1
8	2	53	2	4	1	2	2	1	1	1	6	7	1	1	1	2	1
8	2	53	2	5	1	2	2	1	1	1	5	5	1	1	1	2	1
8	2	53	2	6	1	2	2	1	1	1	7	7	1	2	1	2	1
8	2	53	2	7	1	2	2	1	1	1	7	7	1	1	1	2	1
8	2	53	2	8	1	2	2	2	1	1	7	7	1	1	1	2	1
9	3	53	2	1	1	4	2	1	2	1	1	1	1			2	2	1	3
9	3	53	2	2	1	4	2	1	2	2	1	1	1	1	1	2	2
9	3	53	2	3	1	4	2	1	2	2	1	1	1	1	1	2	2
9	3	53	2	4	1	4	2	1	2	2	1	1	1	1	1	2	2
9	3	53	2	5	1	4	2	1	2	2	1	1	1	1	1	2	2
9	3	53	2	6	1	4	2	1	2	2	1	1	1	1	1	2	2
9	3	53	2	7	1	4	2	1	2	2	1	1	1	1	1	2	1
9	3	53	2	8	1	4	2	1	2	2	1	1	1	1	1	2	1
10	1	41	2	1	1	1	2	1	2	2	5	5	1			2	2	1	2
10	1	41	2	2	1	1	2	1	2	2	5	5	1	2	4	2	1
10	1	41	2	3	1	1	2	1	2	2	6	5	1	1	1	2	1
10	1	41	2	4	1	1	2	1	2	2	4	3	1	1	4	2	1
10	1	41	2	5	1	1	2	1	2	2	4	3	1	2	4	2	1
10	1	41	2	6	1	1	2	1	2	2	4	4	1	2	4	2	1
10	1	41	2	7	1	1	2	1	2	2	3	1	1	2	4	2	1
10	1	41	2	8	1	1	2	1	2	2	1	1	1	1	4	2	1
11	3	76	2	1	3	2	1	2	1	2	7	7	1			2	2	1	1
11	3	76	2	2	3	2	1	2	1	2	7	7	1	2	1	2	2
11	3	76	2	3	3	2	1	2	1	2	5	5	1	2	1	2	1
11	3	76	2	4	3	2	1	2	1	2	5	4	1	2	1	2	1
11	3	76	2	5	3	2	1	2	1	2	4	4	2	1	1	2	1
11	3	76	2	6	3	2	1	2	1	2	4	4	1	1	1	2	1
11	3	76	2	7	3	2	1	2	1	2	7	7	1	1	1	2	1
11	3	76	2	8	3	2	1	2	1	2	7	7	1	1	1	2	1
12	1	44	2	1	1	1	1	1	1	1	3	6	1			2	2	1	3
12	1	44	2	2	1	1	1	1	1	1	2	6	1	1	1	2	2
12	1	44	2	3	1	1	1	1	1	1	2	4	1	2	1	2	2
12	1	44	2	4	1	1	1	1	1	1	1	3	1	1	1	2	2
12	1	44	2	5	1	1	1	1	1	1	1	5	1	2	1	2	2
12	1	44	2	6	1	1	1	1	1	1	1	5	1	2	1	2	2
12	1	44	2	7	1	1	1	1	1		5	4	1	1	1	2	2
12	1	44	2	8	1	1	1	1	1	1	3	5	1	1	1	2	2
13	2	54	2	1	3	4	1	2	1	2	3	3	1			2	1		1
13	2	54	2	2	3	4	1	2	1		3	5	1	1	1	2	1
13	2	54	2	3	3	4	1	2	1	2	3	5	1	1	1	2	1
13	2	54	2	4	3	4	1	2	2	2	2	2	2	1	1	2	1
13	2	54	2	5	3	4	1	2	2	2	2	2	1	1	1	2	1
13	2	54	2	6	3	4	1	2	2	2	2	2	1	1	1	2	1
13	2	54	2	7	3	4	1	2	2	2	3	1	1	1	1	2	1
13	2	54	2	8	3	3	1	2	2	2	1	1	1	1	1	2	1
14	3	60	1	1	2	2	1	2	1	2	7	6	2			2	1		3
14	3	60	1	2	2	2	1	2	2	2	7	2	1	1	1	2	1
14	3	60	1	3	2	2	1	2	2	2	5	5	1	1	1	2	1
14	3	60	1	4	2	2	1	2	2	2	5	6	1	3	1	2	1
14	3	60	1	5	2	2	1	2	2	2	5	5	1	2	1	2	1
14	3	60	1	6	2	2	1	2	2	2	6	5	1	1	1	2	1
14	3	60	1	7	2	2	1	2	1	2	7	6	1	1	1	2	1
14	3	60	1	8	2	2	1	2	1	2	5	5	1	1	1	2	1
15	2	30	2	1	1	2	1	1	2	2	1	1	2			2	2	1	3
15	2	30	2	2	1	2	1	1	2	2	1	1	2	2	4	2	2
15	2	30	2	3	1	2	1	1	2	2	1	1	2	2	4	2	2
15	2	30	2	4	1	2	1	1	2	2	1	1	2	1	4	2	2
15	2	30	2	5	1	2	1	1	2	2	1	1	2	2	4	2	2
15	2	30	2	6	1	2	1	1	2	2	1	1	1	2	4	2	2
15	2	30	2	7	1	2	1	1	2	2	1	1	1	1	4	2	2
15	2	30	2	8	1	2	1	1	2	2	1	1	1	2	4	2	2
16	3	66	2	1	3	2	1	2	1	2	4	1	2			2	1		2
16	3	66	2	2	3	2	1	2	1	2	4	1	2	1	1	2	1
16	3	66	2	3	3	2	1	2	1	2	5	1	2	1	1	2	1
16	3	66	2	4	3	2	1	2	1	2	7	7	2	2	1	2	1
16	3	66	2	5	3	2	2	2	1	2	6	5	2	1	1	2	1
16	3	66	2	6	3	2	2	2	1	2	7	4	2	1	1	2	1
16	3	66	2	7	3	2	1	2	1	2	5	5	2	1	1	2	1
16	3	66	2	8	3	2	1	2	1	2	6	6	2	1	1	2	1
17	2	52	2	1	1	3	2	2	1	2	7	7	2			2	1		2
17	2	52	2	2	1	3	2	2	1	2	7	7	1	2	1	2	1
17	2	52	2	3	1	3	2	2	1	2	7	7	1	2	4	2	1
17	2	52	2	4	1	3	2	2	1	2	7	7	1	2	4	2	1
17	2	52	2	5	1	3	2	2	1	2	7	7	1	1	4	2	1
17	2	52	2	6	1	3	2	2	1	2	7	7	1	1	4	2	1
17	2	52	2	7	1	3	2	2	1	2	7	1	1	1	4	2	1
17	2	52	2	8	1	3	2	2	1	2	7	7	1	3	4	2	1
18	2	42	2	1	1	3	1	2	1	2	3	7	2			2	1		1
18	2	42	2	2	1	3	1	2	1	2	6	7	3	1	4	2	1
18	2	42	2	3	1	3	1	2	1	2	6	6	5	1	1	2	1
18	2	42	2	4	1	3	1	2	1	2	6	6	6	1	1	2	1
18	2	42	2	5	1	3	1	2	1	2	6	6	6	1	1	2	1
18	2	42	2	6	1	3	1	2	1	2	6	7	5	1	1	2	1
18	2	42	2	7	1	3	1	2	1	2	5	7	6	1	1	2	1
18	2	42	2	8	1	3	1	2	1	2	4	5	5	1	1	2	1
19	3	53	2	1	1	3	2	1	1	2	1	3	1			2	1		3
19	3	53	2	2	1	3	2	1	1	2	3	1	3	1	4	2	1
19	3	53	2	3	1	3	2	1	1	2	3	3	5	1	1	2	1
19	3	53	2	4	1	3	2	1	1	2	5	1	4	1	1	2	1
19	3	53	2	5	1	3	2	1	1	2	5	4	5	1	1	2	1
19	3	53	2	6	1	3	2	1	2	2	5	1	5	1	1	2	1
19	3	53	2	7	1	3	2	1	2	2	3	3	5	1	1	2	1
19	3	53	2	8	1	3	2	1	2	2	3	3	5	1	1	2	1
20	2	58	2	1	1	2	1	2	1	1	4	6	1			1	2	2	1
20	2	58	2	2	1	2	1	2	2	2	4	1	2	2	1	1	2
20	2	58	2	3	1	2	1	2	2	1	3	2	1	2	1	1	2
20	2	58	2	4	1	2	1	2	1	1	2	2	1	2	1	1	2
20	2	58	2	5	1	2	1	2	1	1	2	2	1	2	1	1	2
20	2	58	2	6	1	2	1	2	2	2	1	5	1	1	1	1	2
20	2	58	2	7	1	2	1	2	2	2	1	1	1	1	1	1	2
20	2	58	2	8	1	2	1	2	2	2	1	1	1	1	1	1	2
21	1	62	2	1	2	2	2	2	1	2	3	2	2			2	2	1	2
21	1	62	2	2	2	2	2	2	2	2	4	3	2	2	2	2	1
21	1	62	2	3	2	2	2	2	2	2	3	3	2	2	1	2	1
21	1	62	2	4	2	2	2	2	2	2	6	3	2	2	1	2	1
21	1	62	2	5	2	2	2	2	2	2	3	2	2	2	1	2	1
21	1	62	2	6	2	2	2	2	2	2	3	3	3	2	1	2	1
21	1	62	2	7	2	2	2	2	2	2	4	2	2	2	1	2	1
21	1	62	2	8	2	2	2	2	2	2	2	2	2	1	1	2	1
22	3	55	2	1	2	2	1	1	2	2	1	1	1			2	2	1	3
22	3	55	2	2	2	2	1	1	2	2	1	1	1	1	1	2	2
22	3	55	2	3	2	2	1	1	2	2	1	1	1	1	1	2	1
22	3	55	2	4	2	2	1	1	2	2	1	1	1	1	1	2	1
22	3	55	2	5	2	2	2	1	2	2	1	1	1	1	1	2	1
22	3	55	2	6	2	2	1	1	2	2	1	1	1	1	1	2	1
22	3	55	2	7	2	2	1	1	2	2	1	1	1	1	1	2	1
22	3	55	2	8	2	2	2	1	2	2	1	1	1	1	1	2	1
23	1	64	1	1	2	2	2	1	2	2	2	2	1			2	1		1
23	1	64	1	2	2	2	2	1	2	2	3	3	1	2	2	2	1
23	1	64	1	3	2	2	2	1	2	2	2	2	1	1	1	2	1
23	1	64	1	4	2	2	2	1	2	2	3	3	1	1	1	2	1
23	1	64	1	5	2	2	2	1	2	2	3	2	1	2	1	2	1
23	1	64	1	6	2	2	2	1	2	2	2	2	1	2	1	2	1
23	1	64	1	7	2	2	2	1	2	2	2	2	1	2	1	2	1
23	1	64	1	8	2	2	2	1	2	2	3	3	1	2	2	2	1
24	3	65	1	1	3	1	2	1	2	1	2	1	3			2	2	1	1
24	3	65	1	2	3	1	2	1	2	1	3	1	2	1	1	2	2
24	3	65	1	3	3	1	2	1	2	1	2	1	1	1	1	2	1
24	3	65	1	4	3	1	2	1	2	1	1	1	3	1	1	2	1
24	3	65	1	5	3	1	2	1	2	1	2	1	1	1	1	2	1
24	3	65	1	6	3	1	2	1	2	1	1	1	1	1	1	2	1
24	3	65	1	7	3	1	2	1	2	1	2	1	1	1	1	2	1
24	3	65	1	8	3	1	2	1	2	1	2	6	2	1	1	2	1
25	1	61	2	1	1	4	2	1	2	2	1	1	1			2	2	2	1
25	1	61	2	2	1	4	2	1	2	2	1	1	1	1	1	2	2
25	1	61	2	3	1	4	2	1	2	2	1	1	1	2	1	2	2
25	1	61	2	4	1	4	2	1	2	2	1	1	1	1	1	2	2
25	1	61	2	5	1	4	2	1	2	2	1	1	1	2	1	2	2
25	1	61	2	6	1	4	2	1	2	2	1	1	1	2	1	2	2
25	1	61	2	7	1	4	2	1	2	2	1	1	1	1	1	2	2
25	1	61	2	8	1	4	2	1	2	2	1	1	1	1	1	2	2
26	3	64	1	1	3	4	2	1	2	2	1	1	4			2	2	2	3
26	3	64	1	2	3	4	2	1	2	2	1	1	1	1	1	2	2
26	3	64	1	3	3	4	2	1	2	2	1	2	2	1	1	2	2
26	3	64	1	4	3	4	2	1	2	2	1	1	4	1	1	2	2
26	3	64	1	5	3	4	2	1	2	2	1	1	1	1	1	2	2
26	3	64	1	6	3	4	2	1	2	2	1	1	1	1	1	2	2
26	3	64	1	7	3	4	2	1	2	2	1	1	2	1	1	2	2
26	3	64	1	8	3	4	2	1	2	2	1	1	2	1	1	2	2
27	1	49	2	1	3	5	2	2	2	2	2	2	1			2	2	2	3
27	1	49	2	2	3	5	2	2	2	2	1	2	1	3	1	2	2
27	1	49	2	3	3	5	2	2	2	2	2	1	1	2	1	2	2
27	1	49	2	4	3	5	2	2	2	2	2	1	1	1	1	2	2
27	1	49	2	5	3	5	2	2	2	2	2	2	1	1	1	2	2
27	1	49	2	6
27	1	49	2	7	3	5	2	2	2	2	2	2	1	1	1	2	2
27	1	49	2	8	3	5	2	2	2	2	2	1	1	2	1	2	2
			1 - male		1 - full-time work		1 - >20h of care/week	1 - yes	1 - yes	1 - yes	1 - not at all	1 - not at all	1 - not at all	1 - very secure	1 - very much	1 - yes	1 - yes	1 - yes	1 - in favour
			2 - female		2 - part-time work, short time, partial retirement, minor employment		2 - ≤20h of care/week	2 - no	2 - no	2 - no	7 - very much	7 - very much	7 - very much	2 - secure	2 - hardly	2 - no	2 - no	2 - no	2 - undecided
					3 - non working									3 - moderate	3 - not at all				3 - against it
														4 - unsecure	4 - undecided
														5 - very unsecure
